# Supplementary material for: Non-Targeted Metabolomics Analysis of Golden Retriever Muscular Dystrophy-Affected Muscles Reveals Alterations in Arginine and Proline Metabolism, and Elevations in Glutamic and Oleic Acid In Vivo
Source: Metabolites. 2017 Jul 29;7(3):38. doi: 10.3390/metabo7030038 (PMC5618323; doi:10.3390/metabo7030038)
Supplement: Supplementary file 1 [file metabolites-07-00038-s001.zip]

Archive with 5 entries (4 files):
- metabolites-205630-publish-supplement/
- metabolites-205630-publish-supplement/GRMD_TableS1.xlsx
- metabolites-205630-publish-supplement/GRMD_TableS2.xlsx
- metabolites-205630-publish-supplement/GRMD_TableS3.xlsx
- metabolites-205630-publish-supplement/Supplement Figures.pptx
