# Supplementary material for: Non-Targeted Metabolomics Analysis of Golden Retriever Muscular Dystrophy-Affected Muscles Reveals Alterations in Arginine and Proline Metabolism, and Elevations in Glutamic and Oleic Acid In Vivo
Source: Metabolites. 2017 Jul 29;7(3):38. doi: 10.3390/metabo7030038 (PMC5618323; doi:10.3390/metabo7030038)
Supplement: Supplementary file 1 [file metabolites-07-00038-s001.zip › metabolites-205630-publish-supplement/GRMD_TableS1.xlsx]

## Sheet: Table S1 (A)
Key
Control LDE	Control Long Digital Extensor
GRMD LDE	Golden Retriever Muscular Dystrophy Long Digital Extensor
Samples ID	K8	K10	K7	K9	K2	K3	K4	K5	K6	K1
Label	Control BF	Control BF	Control BF	Control BF	GRMD BF	GRMD BF	GRMD BF	GRMD BF	GRMD BF	GRMD BF
1,2-Propanediol	19.91	14.2	17.85	20.51	18.84	18.67	18.82	16.53	19.95	16.52
1,5-Anhydroglucitol	16.7	17.21	17.94	17.74	18.16	16.7	17.34	18.1	18.03	17.73
2-Aminoadipic Acid	22.02	22.12	21.78	22.02	22.44	20.93	21.62	21.32	21.63	21.64
2-Hydroxybutyric Acid	16.21	14.68	14.68	15.61	15.92	16.28	13.35	13.35	16.15	14.68
2-Hydroxyglutaric Acid	19.3	17.61	17.61	18.82	17.97	18.33	17.97	17.97	18.29	18.44
2-Hydroxypyridine	17.59	17.43	17.48	17.51	17.09	17.61	17.2	17.54	17.46	17.93
3-Phosphoglyceric Acid	15.08	15.73	14.64	14.74	13.69	13.69	18.56	17.28	18.08	15.62
4-Hydroxymandelic Acid	14.92	15.21	15.16	14.97	14.81	15.26	13.65	13.65	14.74	15.12
Adenine	16.38	15.2	15.11	15.42	15.29	15.05	15.55	15.07	15.31	15.72
Adenosine	18.02	18.77	18.08	18.84	17.82	18.61	17.77	16.02	17.56	17.87
Adenosine-5-Monophosphate	21.14	18.55	19	22.02	13.72	13.72	19.21	20.81	20.38	17.45
Alanine	21.13	20.88	21.04	21.21	21.25	20.64	20.87	20.23	20.64	21.6
Alpha-Tocopherol	17.09	15.85	17.19	16.14	16.16	16	17.19	16.76	17.17	16.46
Aminomalonic Acid	17.14	17.4	17.97	17.36	17.42	17.3	17.28	17.55	16.97	17.95
Annotated As Lactamide	13.98	15.71	14.26	16.11	11.95	11.95	14.81	12.61	13.93	14.26
Arachidonic Acid Also Eicosapentaenoic Acid	19.39	19.56	18.8	19.43	19.88	20.63	19.78	16.82	19.13	20.52
Asparagine	19.18	18.2	19.15	19.25	18.77	19.49	18.3	19.04	18.62	19.22
Aspartic Acid	20.06	18.49	20.57	19.79	19.55	18.04	18.97	19.24	19.71	19.69
Beta-Alanine	15.84	16.58	15.69	16.27	15.36	16.3	14.36	19.99	14.88	15.48
Beta-Hydroxybutyric Acid	16.58	17.58	15.4	17.64	16.54	18.64	17.05	16.22	16.28	17.77
Campesterol	13.78	13.9	14.06	14	13.69	13.69	14.7	13.69	13.86	11.53
Carnosine	22.77	23.35	22.14	22.56	20.57	22.26	21.28	19.96	21.41	22.09
Cholesterol	24.96	23.98	24.16	24.07	24.53	24.37	24.42	23.65	24.86	24.19
Citric Acid/Isocitric Acid	20.82	19.2	21.27	21.16	17.98	17.47	20.74	19.99	21.57	20.18
Creatinine	24.23	24.54	23.96	24.34	24.42	23.41	24.25	24.35	23.66	25.2
Dehydroascorbic Acid	18.8	16.82	16.24	16.1	18.56	17.8	19.11	17.17	18.67	15.86
Disaccharide	18.47	20.1	16.44	17.26	16.68	16.05	19.24	16.49	18.13	18.27
Ethanolamine	16.9	17.15	15.7	16.49	16.35	17.71	17.55	15.31	16.21	16.45
Fructose Or Similar Ketohexose	13.31	17.64	12.12	17.11	13.31	13.31	13.36	13.31	13.88	16.07
Fructose-6-Phosphate	18.66	22.01	18.15	20.6	17.45	18.11	19.32	17.09	18.11	22.77
Fumaric Acid	19.12	19.27	19.31	20.16	18.42	18.34	18.03	17.74	17.98	18.55
Gamma-Hydroxybutyric Acid/Ethylmalonic Acid	15.32	18.74	13.59	17.96	15.6	18.53	16.78	15.07	14.66	19.77
Glucose And Other Aldohexoses	21.64	22.79	19.89	22.96	22.5	21.05	22.61	22.37	23.44	23.12
Glucose-6-Phosphate	20.09	23.7	19.61	22.25	18.55	19.03	20.57	18.13	19.75	21
Glutamic Acid	20.86	19.48	21.71	20.44	21.77	23.29	22.11	21.74	21.62	21.41
Glutamine	22.89	21.82	22.22	22.59	21.38	23.53	22.48	21.52	22.52	21.61
Glycerol 1-Phosphate	20.75	22.95	20.45	22.76	20.53	23.3	22.62	21.24	19.84	21.48
Glycine	23.15	21.72	22.5	21.96	22.08	21.6	22.1	21.81	21.86	22.27
Hydroxyprolines	17.33	16.9	18.41	17.86	17.88	17.23	17.85	14.59	16.55	17.08
Hypotaurine	17.52	15.61	14.82	15.32	16.88	15.48	17.24	16.77	16.34	14.82
Hypoxanthine	20.19	20.27	18.66	19.86	20.54	18.61	19.79	18.42	20.33	19.55
Inosine	22.53	23.4	21.94	23.09	22.84	21.14	23.55	20.89	22.54	22.46
Isoleucine/Leucine	17.65	16.45	17.2	16.76	17.01	17.86	16.66	18.8	17.4	17.23
Ketopentose-5-Phosphate	18.01	18.02	16.74	16.56	17.01	14.74	18.03	15.6	17.9	16.53
Lactic Acid	25.49	26.63	24.58	26.35	25.76	25.17	25.87	24.96	25.23	26.63
Linoleic Acid	19.41	20.23	19.25	19.52	20.04	21.08	20.07	18.25	19.06	20.51
Lysine	21.56	19.37	20.21	20.78	21.18	20.46	21.06	19.99	21.07	20.27
Malic Acid	21.96	21.97	22.34	21.15	21.7	20.38	21.32	20.38	21.75	20.79
Maltose Or Similar Disaccharide	20.18	22.23	20.33	21.39	20.57	21.79	21.27	18.61	19.78	20.49
Myoinositol	25.52	23.45	24.13	23.96	24.92	24.13	24.73	25.12	25.11	24.35
Myoinositol-2-Phosphate	15.46	16.11	16.56	16.3	13.81	13.81	13.81	14.37	15.92	16.11
N-Acetylneuraminic Acid	16.32	16.52	15.42	15.72	15.21	16.66	15.18	15.26	15.57	15.42
N-Methylalanine/2-Aminobutanoic Acid/N-Ethylglycine	14.27	11.62	12.56	12.45	14.96	13.94	13.57	12.89	13.08	15.51
O-Methylphosphate	19.57	16.24	19.66	19.31	16.2	15.99	16.48	17.65	18.55	16.53
O-Phosphocolamine	20.2	18.69	18.28	18.57	18.14	18.78	19.87	18.47	20.34	17.27
Oleic Acid	17.21	17.57	17.23	17.09	17.72	18.5	17.92	18.18	18.2	18.01
Pantothenic Acid	16.08	15.79	16.75	15.98	14.65	17.04	15.36	16.32	14.61	16.52
Phenylalanine	18.17	17.44	17.47	18.1	17.17	17.83	17.33	18.34	17.86	18.13
Phosphoric Acid	25.77	25.4	25.41	25.91	25.04	25.42	25.43	25.6	25.56	25.54
Proline	18.78	17.5	17.93	17.52	19.53	18.38	18.62	18.46	18.91	18.72
Pyrophosphate	20.25	20.33	22.82	22.21	13.27	13.27	19.51	20.26	21.81	16.31
Serine	21.06	19.55	20.06	20.52	20.24	20.78	20.39	20.27	19.85	20.55
Spermidine	19.3	14.8	15.15	15.51	18.33	16.61	19.04	17.12	19.04	14.8
Spermine	17	13.81	14.23	14.1	16.32	15.1	18.04	15.51	16.85	14.96
Squalene	17.6	18.53	18.26	18.73	16.75	18.38	16.42	15.5	16.47	18.55
Stearamide	18.73	20.09	19.39	20.9	17.2	17.96	17.99	17.2	17.51	18.74
Succinic Acid	19.76	22.31	20.3	21.13	19.82	22.24	20.26	19.85	18.48	21.6
Threonine	20.79	19.65	20.31	20.44	20.35	20.13	20.04	19.74	20.58	20.59
Trisaccharide	17.58	20.77	17.51	17.63	17.08	18.67	19.6	16.22	16.73	20.62
Tyrosine	18.31	17.84	18.14	18.9	17.33	17.93	17.19	18.78	18.4	17.98
Uracil	16.52	15.01	13.04	15.39	16.03	15.88	15.89	15.05	15.74	15.2
Urea	22.12	22.89	22.62	23.13	22.19	22.34	22.04	21.99	22.04	22.68
Uric Acid	16.58	15.22	13.6	15.06	14.59	14.25	16.32	15.3	16.61	14.51
Valine	18.46	16.49	16.29	15.69	18.16	16.81	17.17	19.17	16.74	18.37
Xanthine	17.83	17.25	15.4	17.54	16.77	15.15	17.7	16.16	17.95	15.91

## Sheet: Table S1(B)
Key
Control LDE	Control Long Digital Extensor
GRMD LDE	Golden Retriever Muscular Dystrophy Long Digital Extensor
	K17	K18	K19	K20	K11	K12	K13	K14	K15	K16
Label	Control LDE	Control LDE	Control LDE	Control LDE	GRMD LDE	GRMD LDE	GRMD LDE	GRMD LDE	GRMD LDE	GRMD LDE
1,2-Propanediol	17.57	19.48	18.36	18.62	18.73	17.98	18.24	17.48	18.82	18.46
2-Hydroxypyridine	16.82	17.75	17.4	17.45	17.13	17.13	17.45	17.31	17.4	17.23
Lactic acid	25.75	26.14	26.45	26.46	25.5	26.06	26.39	26.13	26.34	25.98
Alanine	20.41	21.07	20.9	20.78	20.01	20.26	20.98	20.76	20.76	20.73
2-Hydroxybutyric acid	15.43	14.4	15.85	15.65	14.23	14.23	15.24	16.2	14.76	15.82
beta-Hydroxybutyric acid	15.47	16.48	16.04	17.53	16.06	16.69	17.39	16.46	17.48	17.87
N-Methylalanine/2-Aminobutanoic acid/N-Ethylglycine	13.4	14.06	15.06	12.95	11.32	12.5	12.3	14.96	14.1	15.22
O-Methylphosphate	16.32	17.42	13.8	16.2	19.86	18.77	14.98	14.55	17.82	17
Valine	17.59	16.54	18.48	17.14	17.26	17.65	16.49	18.7	17.87	18.76
gamma-Hydroxybutyric acid/Ethylmalonic acid	15.64	15.6	17.58	18.28	15.49	15.39	16.75	17.25	18	16.67
Urea	21.76	23.05	21.97	21.97	22.53	22.44	22.25	21.98	22.38	22.15
Ethanolamine	16.36	16.98	16.49	17.29	15.55	15.51	16.9	16.98	16.5	16.38
Phosphoric acid	25.67	26.21	26.04	25.68	25.79	26.06	25.85	25.82	25.95	25.86
Isoleucine/Leucine	16.84	17.21	17.26	16.75	16.3	18.52	17.34	17.9	16.81	17.79
Proline	18.25	16.43	18.62	17.37	17.12	18.96	18.73	18.9	17.27	18.31
Glycine	21.43	22.07	22.41	20.99	20.93	22.66	22.44	21.98	21.34	21.99
Succinic acid	19.57	22.01	20.74	21.84	19.72	20.62	20.49	19.8	21.7	21.31
Uracil	15.83	15.85	16.62	14.88	14.53	16.08	17.1	17.01	15.87	16.73
Fumaric acid	18.47	19.98	18.76	19.66	18.31	18.46	18.47	18.7	19.52	19.61
Serine	19.52	20.29	20.34	19.82	18.67	20.41	20.54	20.06	19.53	20.49
Threonine	20.12	20.7	20.42	20.15	18.92	20.29	20.64	21.02	20.09	20.36
beta-Alanine	15.18	16.52	15.5	16.22	16.4	20.13	15.27	15.12	16.35	16.59
Aminomalonic acid	17.22	17.93	17.97	17.01	16.24	18.16	17.86	17.33	17.04	17.61
Hydroxyprolines	17.51	16.87	17.16	15.56	15.29	15.94	18.01	16.89	16.71	15.77
Malic acid	21.49	21.85	21.64	22.2	20.86	20.98	21.65	21.97	21.53	22.36
Aspartic acid	19.22	20.07	19.96	19.37	18.19	19.48	18.77	20.14	18.7	19.42
Creatinine	23.96	24.89	24.16	24.76	24	24.9	24.38	24.24	24.44	24.45
2-Hydroxyglutaric acid	17.12	17.34	18.06	18.05	16.94	18.41	17.4	17.9	17.66	17.07
Hypotaurine	17.99	16.38	17.84	15.83	14.88	18.4	17.85	16.79	14.88	16.75
Glutamic acid	21.2	21.97	21.98	20.33	19.57	21.07	21.91	22.05	21.32	20.6
Phenylalanine	17.34	17.94	18	17.98	16.3	17.97	17.84	18.59	17.27	18.1
Pyrophosphate	18.93	21.32	18.68	20.51	21.6	19.69	17.21	18.11	21.21	19.95
Asparagine	18.27	18.25	18.25	18.04	17.86	18.83	18.74	18.39	17.91	19.19
2-Aminoadipic acid	20.83	20.93	21.96	22.2	19.56	21.8	21.6	21.5	21.37	20.33
Glycerol 1-phosphate	21.62	23.42	22.42	23.2	21.37	21.89	22.13	21.91	22.44	22.79
Glutamine	21.75	22.74	22.91	22.74	21.3	22.12	22.73	22.84	22.02	22.46
4-Hydroxymandelic acid	14.1	15.71	14.47	15.06	14.43	14.3	14.45	14.79	14.89	15.34
O-Phosphocolamine	19.96	19.67	20.81	19.24	18.63	19.97	20.09	21.16	19.39	20.49
3-Phosphoglyceric acid	18.87	17.24	17.58	17.34	14.62	16.6	16.67	17.22	15.37	14.62
Hypoxanthine	19.85	19.72	20.2	20.24	20.3	18.77	20.55	20.29	19.69	20.84
Citric acid/isocitric acid	20.13	20.47	19.96	20.07	21.16	19.9	20.11	20.01	19.95	19.18
Dehydroascorbic acid	18.32	17.16	19.47	16.7	16.73	18.59	19.52	19.66	17.08	19.11
Fructose or similar ketohexose	14.79	13.73	15.52	15.41	13.79	14.2	14.82	14.8	14.77	14.43
Adenine	14.77	14.77	14.94	14.88	15.78	14.6	15.52	15.45	14.84	14.6
Glucose and other aldohexoses	23.35	23.38	23.92	21.74	23.13	21.38	22.2	23.67	23.48	23.05
Lysine	20.68	20.61	21.4	20.25	19.47	20.85	21.27	21.39	20.09	20.66
Tyrosine	17.89	18.53	18.32	18.94	17.85	18.25	17.97	18.9	18.18	18.54
Pantothenic acid	14.51	17.34	16.05	16.14	14.44	17.08	15.36	15.2	16.25	17
Xanthine	17.26	16.67	18.09	17.32	16.98	17.23	18.47	18.42	17.37	18.01
Myoinositol	23.87	23.99	24.39	23.39	22.6	24.11	24.09	24.34	23.46	23.87
Uric acid	16.28	15.32	16.45	14.99	15.52	17.17	17.07	17.39	14.85	15.89
Ketopentose-5-phosphate	17.54	16.84	17.98	17.88	17.54	15.15	17.98	17.59	16.52	18.04
Spermidine	18.51	16.27	19.26	16.16	15.69	17.68	18.94	19.25	15.8	18.49
Linoleic acid	19.72	19.59	19.09	19.86	18.92	18.53	19.27	19.36	19.58	18.94
Oleic acid	17.62	18.12	17.25	17.94	15.82	17.54	16.47	17.25	17.55	18.84
Fructose-6-phosphate	18.61	20.73	20.65	19.9	19.43	18.92	19.27	19.58	21.48	19.64
Glucose-6-phosphate	20.19	22.12	22.39	21.62	20.67	20.51	20.49	21.29	23.18	21.33
Arachidonic acid also Eicosapentaenoic acid	19.71	19.39	19.18	19.76	18.37	17.83	19.52	19.89	19.43	18.93
Inosine	23.3	23	23.81	23.59	21.98	21.46	23.92	22.91	21.92	23.61
N-Acetylneuraminic acid	14.77	17.3	16.19	15.95	13.12	16.9	15.64	15.63	15.9	15.78
Adenosine	17.16	19.25	17.66	18.35	17.35	17.34	17.53	18.06	17.96	18.88
Spermine	16.81	15.44	16.38	14.85	15.61	15.51	17.49	16.51	13.73	15.49
Maltose or similar disaccharide	21.73	21.51	21.77	21.26	22.27	19.46	22.22	21.66	20.24	22.19
Carnosine	21.96	23.04	22.08	23.02	23.12	22.16	21.56	21.44	22.56	23.21
Disaccharide	20	19.11	20.03	19.21	20.34	15.83	20.15	19.83	17.89	20.1
Squalene	16.25	18.86	16.59	17.46	17.3	16.39	15.82	15.77	18.31	17.79
Inosine 5'-monophosphate	19.75	19.75	20.61	22.96	19.02	15.43	15.43	17.29	21.47	15.6
Adenosine-5-monophosphate	19.27	21.79	20.35	20.43	18.53	20.69	18.58	19.48	21.6	20.1
alpha-Tocopherol	17.27	17.15	16.9	16.62	15.24	16.81	16.52	17.03	16.25	16.49
Cholesterol	24.33	24.35	24.78	24.01	22.85	24.69	24.85	24.94	24	24.29
Trisaccharide	20.03	20.21	19.84	19.47	18.58	16.27	20.49	18.94	18.78	19.68
C20 Hydrocarbon	14.14	14.53	14.37	14.2	14.16	14.16	14.25	14.86	13.64	13.16

## Sheet: Table S1 (C)
Key
Control LDE	Control Long Digital Extensor
GRMD LDE	Golden Retriever Muscular Dystrophy Long Digital Extensor
Control BF	Control Biceps Femoris
GRMD BF	Golden Retriever Muscular Dystrophy Biceps Femoris
	K17	K19	K18	K20	K12	K13	K14	K16	K11	K15	K8	K10	K7	K9	K2	K3	K4	K5	K6	K1
Label	Control LDE	Control LDE	Control LDE	Control LDE	GRMD LDE	GRMD LDE	GRMD LDE	GRMD LDE	GRMD LDE	GRMD LDE	Control BF	Control BF	Control BF	Control BF	GRMD BF	GRMD BF	GRMD BF	GRMD BF	GRMD BF	GRMD BF
1,2-Propanediol	17.57	18.36	19.48	18.62	17.98	18.24	17.48	18.46	18.73	18.82	19.91	14.2	17.85	20.51	18.84	18.67	18.82	16.53	19.95	16.52
1,5-Anhydroglucitol	17.49	16.92	18.17	17.58	15.83	17.54	18.11	15.83	16.63	16.63	16.7	17.21	17.94	17.74	18.16	16.7	17.34	18.1	18.03	17.73
2-Aminoadipic Acid	20.83	21.96	20.93	22.2	21.8	21.6	21.5	20.33	19.56	21.37	22.02	22.12	21.78	22.02	22.44	20.93	21.62	21.32	21.63	21.64
2-Hydroxybutyric Acid	15.43	15.85	14.4	15.65	14.23	15.24	16.2	15.82	14.4	14.76	16.21	14.68	14.68	15.61	15.92	16.28	13.35	13.35	16.15	14.68
2-Hydroxyglutaric Acid	17.12	18.06	17.34	18.05	18.41	17.4	17.9	17.07	16.94	17.66	19.3	17.61	17.61	18.82	17.97	18.33	17.97	17.97	18.29	18.44
2-Hydroxypyridine	16.82	17.4	17.75	17.45	16.82	17.45	17.31	17.23	17.13	17.4	17.59	17.43	17.48	17.51	17.09	17.61	17.2	17.54	17.46	17.93
3-Phosphoglyceric Acid	18.87	17.58	17.24	17.34	16.6	16.67	17.22	16.6	14.62	15.37	15.08	15.73	14.64	14.74	13.69	13.69	18.56	17.28	18.08	15.62
4-Hydroxymandelic Acid	14.1	14.47	15.71	15.06	14.3	14.45	14.79	15.34	14.43	14.89	14.92	15.21	15.16	14.97	14.81	15.26	13.65	13.65	14.74	15.12
Adenine	14.77	14.94	14.84	14.88	14.6	15.52	15.45	14.6	15.78	14.84	16.38	15.2	15.11	15.42	15.29	15.05	15.55	15.07	15.31	15.72
Adenosine	17.16	17.66	19.25	18.35	17.34	17.53	18.06	18.88	17.35	17.96	18.02	18.77	18.08	18.84	17.82	18.61	17.77	16.02	17.56	17.87
Adenosine-5-Monophosphate	19.27	20.35	21.79	20.43	20.69	18.58	19.48	20.1	18.53	21.6	21.14	18.55	19	22.02	13.72	13.72	19.21	20.81	20.38	17.45
Alanine	20.41	20.9	21.07	20.78	20.26	20.98	20.76	20.73	20.01	20.76	21.13	20.88	21.04	21.21	21.25	20.64	20.87	20.23	20.64	21.6
Alpha-Tocopherol	17.27	16.9	17.15	16.62	16.81	16.52	17.03	16.49	15.24	16.25	17.09	15.85	17.19	16.14	16.16	16	17.19	16.76	17.17	16.46
Aminomalonic Acid	17.22	17.97	17.93	17.01	18.16	17.86	17.33	17.61	16.24	17.04	17.14	17.4	17.97	17.36	17.42	17.3	17.28	17.55	16.97	17.95
Annotated As Lactamide	15.24	15.73	15.34	15.95	15.24	15.48	15.24	15.24	14.24	15.65	13.98	15.71	14.26	16.11	11.95	11.95	14.81	12.61	13.93	14.26
Arachidonic Acid Also Eicosapentaenoic Acid	19.71	19.18	19.39	19.76	17.83	19.52	19.89	18.93	18.37	19.43	19.39	19.56	18.8	19.43	19.88	20.63	19.78	16.82	19.13	20.52
Asparagine	18.27	18.25	18.25	18.04	18.83	18.74	18.39	19.19	17.86	17.91	19.18	18.2	19.15	19.25	18.77	19.49	18.3	19.04	18.62	19.22
Aspartic Acid	19.22	19.96	20.07	19.37	19.48	18.77	20.14	19.42	18.19	18.7	20.06	18.49	20.57	19.79	19.55	18.04	18.97	19.24	19.71	19.69
Beta-Alanine	15.18	15.5	16.52	16.22	20.13	15.27	15.12	16.59	16.4	16.35	15.84	16.58	15.69	16.27	15.36	16.3	14.36	19.99	14.88	15.48
Beta-Hydroxybutyric Acid	15.47	16.04	16.48	17.53	16.69	17.39	16.46	17.87	16.06	17.48	16.58	17.58	15.4	17.64	16.54	18.64	17.05	16.22	16.28	17.77
Campesterol	15.67	15.05	13.22	14.4	13.28	14.56	13.61	13.28	13.22	13.91	13.78	13.9	14.06	14	13.69	13.69	14.7	13.69	13.86	11.53
Carnosine	21.96	22.08	23.04	23.02	22.16	21.56	21.44	23.21	23.12	22.56	22.77	23.35	22.14	22.56	20.57	22.26	21.28	19.96	21.41	22.09
Cholesterol	24.33	24.78	24.35	24.01	24.69	24.85	24.94	24.29	22.85	24	24.96	23.98	24.16	24.07	24.53	24.37	24.42	23.65	24.86	24.19
Citric Acid/Isocitric Acid	20.13	19.96	20.47	20.07	19.9	20.11	20.01	19.18	21.16	19.95	20.82	19.2	21.27	21.16	17.98	17.47	20.74	19.99	21.57	20.18
Creatinine	23.96	24.16	24.89	24.76	24.9	24.38	24.24	24.45	24	24.44	24.23	24.54	23.96	24.34	24.42	23.41	24.25	24.35	23.66	25.2
Dehydroascorbic Acid	18.32	19.47	17.16	16.7	18.59	19.52	19.66	19.11	16.73	17.08	18.8	16.82	16.24	16.1	18.56	17.8	19.11	17.17	18.67	15.86
Disaccharide	20	20.03	19.11	19.21	15.83	20.15	19.83	20.1	20.34	17.89	18.47	20.1	16.44	17.26	16.68	16.05	19.24	16.49	18.13	18.27
Ethanolamine	16.36	16.49	16.98	17.29	15.51	16.9	16.98	16.38	15.55	16.5	16.9	17.15	15.7	16.49	16.35	17.71	17.55	15.31	16.21	16.45
Fructose Or Similar Ketohexose	14.79	15.52	13.73	15.41	14.2	14.82	14.8	14.43	13.79	14.77	13.31	17.64	12.12	17.11	13.31	13.31	13.36	13.31	13.88	16.07
Fructose-6-Phosphate	18.61	20.65	20.73	19.9	18.92	19.27	19.58	19.64	19.43	21.48	18.66	22.01	18.15	20.6	17.45	18.11	19.32	17.09	18.11	22.77
Fumaric Acid	18.47	18.76	19.98	19.66	18.46	18.47	18.7	19.61	18.31	19.52	19.12	19.27	19.31	20.16	18.42	18.34	18.03	17.74	17.98	18.55
Gamma-Hydroxybutyric Acid/Ethylmalonic Acid	15.64	17.58	15.6	18.28	15.39	16.75	17.25	16.67	15.49	18	15.32	18.74	13.59	17.96	15.6	18.53	16.78	15.07	14.66	19.77
Glucose And Other Aldohexoses	23.35	23.92	23.38	21.74	21.38	22.2	23.67	23.05	23.13	23.48	21.64	22.79	19.89	22.96	22.5	21.05	22.61	22.37	23.44	23.12
Glucose-6-Phosphate	20.19	22.39	22.12	21.62	20.51	20.49	21.29	21.33	20.67	23.18	20.09	23.7	19.61	22.25	18.55	19.03	20.57	18.13	19.75	21
Glutamic Acid	21.2	21.98	21.97	20.33	21.07	21.91	22.05	20.6	19.57	21.32	20.86	19.48	21.71	20.44	21.77	23.29	22.11	21.74	21.62	21.41
Glutamine	21.75	22.91	22.74	22.74	22.12	22.73	22.84	22.46	21.3	22.02	22.89	21.82	22.22	22.59	21.38	23.53	22.48	21.52	22.52	21.61
Glycerol 1-Phosphate	21.62	22.42	23.42	23.2	21.89	22.13	21.91	22.79	21.37	22.44	20.75	22.95	20.45	22.76	20.53	23.3	22.62	21.24	19.84	21.48
Glycine	21.43	22.41	22.07	20.99	22.66	22.44	21.98	21.99	20.93	21.34	23.15	21.72	22.5	21.96	22.08	21.6	22.1	21.81	21.86	22.27
Hydroxyprolines	17.51	17.16	16.87	15.56	15.94	18.01	16.89	15.77	15.29	16.71	17.33	16.9	18.41	17.86	17.88	17.23	17.85	14.59	16.55	17.08
Hypotaurine	17.99	17.84	16.38	15.83	18.4	17.85	16.79	16.75	14.88	14.88	17.52	15.61	14.82	15.32	16.88	15.48	17.24	16.77	16.34	14.82
Hypoxanthine	19.85	20.2	19.72	20.24	18.77	20.55	20.29	20.84	20.3	19.69	20.19	20.27	18.66	19.86	20.54	18.61	19.79	18.42	20.33	19.55
Inosine	23.3	23.81	23	23.59	21.46	23.92	22.91	23.61	21.98	21.92	22.53	23.4	21.94	23.09	22.84	21.14	23.55	20.89	22.54	22.46
Isoleucine/Leucine	16.84	17.26	17.21	16.75	18.52	17.34	17.9	17.79	16.3	16.81	17.65	16.45	17.2	16.76	17.01	17.86	16.66	18.8	17.4	17.23
Ketopentose-5-Phosphate	17.54	17.98	16.84	17.88	15.15	17.98	17.59	18.04	17.54	16.52	18.01	18.02	16.74	16.56	17.01	14.74	18.03	15.6	17.9	16.53
Lactic Acid	25.75	26.45	26.14	26.46	26.06	26.39	26.13	25.98	25.5	26.34	25.49	26.63	24.58	26.35	25.76	25.17	25.87	24.96	25.23	26.63
Linoleic Acid	19.72	19.09	19.59	19.86	18.53	19.27	19.36	18.94	18.92	19.58	19.41	20.23	19.25	19.52	20.04	21.08	20.07	18.25	19.06	20.51
Lysine	20.68	21.4	20.61	20.25	20.85	21.27	21.39	20.66	19.47	20.09	21.56	19.37	20.21	20.78	21.18	20.46	21.06	19.99	21.07	20.27
Malic Acid	21.49	21.64	21.85	22.2	20.98	21.65	21.97	22.36	20.86	21.53	21.96	21.97	22.34	21.15	21.7	20.38	21.32	20.38	21.75	20.79
Maltose Or Similar Disaccharide	21.73	21.77	21.51	21.26	19.46	22.22	21.66	22.19	22.27	20.24	20.18	22.23	20.33	21.39	20.57	21.79	21.27	18.61	19.78	20.49
Myoinositol	23.87	24.39	23.99	23.39	24.11	24.09	24.34	23.87	22.6	23.46	25.52	23.45	24.13	23.96	24.92	24.13	24.73	25.12	25.11	24.35
Myoinositol-2-Phosphate	16.48	15.07	15.71	15.71	15.07	15.3	16.18	15.13	15.77	16.31	15.46	16.11	16.56	16.3	13.81	13.81	13.81	14.37	15.92	16.11
N-Acetylneuraminic Acid	14.77	16.19	17.3	15.95	16.9	15.64	15.63	15.78	13.12	15.9	16.32	16.52	15.42	15.72	15.21	16.66	15.18	15.26	15.57	15.42
N-Methylalanine/2-Aminobutanoic Acid/N-Ethylglycine	13.4	15.06	14.06	12.95	12.5	12.3	14.96	15.22	11.32	14.1	14.27	11.62	12.56	12.45	14.96	13.94	13.57	12.89	13.08	15.51
O-Methylphosphate	16.32	13.8	17.42	16.2	18.77	14.98	14.55	17	19.86	17.82	19.57	16.24	19.66	19.31	16.2	15.99	16.48	17.65	18.55	16.53
O-Phosphocolamine	19.96	20.81	19.67	19.24	19.97	20.09	21.16	20.49	18.63	19.39	20.2	18.69	18.28	18.57	18.14	18.78	19.87	18.47	20.34	17.27
Oleic Acid	17.62	17.25	18.12	17.94	17.54	16.47	17.25	18.84	15.82	17.55	17.21	17.57	17.23	17.09	17.72	18.5	17.92	18.18	18.2	18.01
Pantothenic Acid	14.51	16.05	17.34	16.14	17.08	15.36	15.2	17	14.44	16.25	16.08	15.79	16.75	15.98	14.65	17.04	15.36	16.32	14.61	16.52
Phenylalanine	17.34	18	17.94	17.98	17.97	17.84	18.59	18.1	16.3	17.27	18.17	17.44	17.47	18.1	17.17	17.83	17.33	18.34	17.86	18.13
Phosphoric Acid	25.67	26.04	26.21	25.68	26.06	25.85	25.82	25.86	25.79	25.95	25.77	25.4	25.41	25.91	25.04	25.42	25.43	25.6	25.56	25.54
Proline	18.25	18.62	16.43	17.37	18.96	18.73	18.9	18.31	17.12	17.27	18.78	17.5	17.93	17.52	19.53	18.38	18.62	18.46	18.91	18.72
Pyrophosphate	18.93	18.68	21.32	20.51	19.69	17.21	18.11	19.95	21.6	21.21	20.25	20.33	22.82	22.21	13.27	13.27	19.51	20.26	21.81	16.31
Serine	19.52	20.34	20.29	19.82	20.41	20.54	20.06	20.49	18.67	19.53	21.06	19.55	20.06	20.52	20.24	20.78	20.39	20.27	19.85	20.55
Spermidine	18.51	19.26	16.27	16.16	17.68	18.94	19.25	18.49	15.69	15.8	19.3	14.8	15.15	15.51	18.33	16.61	19.04	17.12	19.04	14.8
Spermine	16.81	16.38	15.44	14.85	15.51	17.49	16.51	15.49	15.61	13.73	17	13.81	14.23	14.1	16.32	15.1	18.04	15.51	16.85	14.96
Squalene	16.25	16.59	18.86	17.46	16.39	15.82	15.77	17.79	17.3	18.31	17.6	18.53	18.26	18.73	16.75	18.38	16.42	15.5	16.47	18.55
Stearamide	18.03	17.1	20.02	19.18	17.1	18.71	17.73	18.78	19.99	19.71	18.73	20.09	19.39	20.9	17.2	17.96	17.99	17.2	17.51	18.74
Succinic Acid	19.57	20.74	22.01	21.84	20.62	20.49	19.8	21.31	19.72	21.7	19.76	22.31	20.3	21.13	19.82	22.24	20.26	19.85	18.48	21.6
Threonine	20.12	20.42	20.7	20.15	20.29	20.64	21.02	20.36	18.92	20.09	20.79	19.65	20.31	20.44	20.35	20.13	20.04	19.74	20.58	20.59
Trisaccharide	20.03	19.84	20.21	19.47	16.27	20.49	18.94	19.68	18.58	18.78	17.58	20.77	17.51	17.63	17.08	18.67	19.6	16.22	16.73	20.62
Tyrosine	17.89	18.32	18.53	18.94	18.25	17.97	18.9	18.54	17.85	18.18	18.31	17.84	18.14	18.9	17.33	17.93	17.19	18.78	18.4	17.98
Uracil	15.83	16.62	15.85	14.88	16.08	17.1	17.01	16.73	14.53	15.87	16.52	15.01	13.04	15.39	16.03	15.88	15.89	15.05	15.74	15.2
Urea	21.76	21.97	23.05	21.97	22.44	22.25	21.98	22.15	22.53	22.38	22.12	22.89	22.62	23.13	22.19	22.34	22.04	21.99	22.04	22.68
Uric Acid	16.28	16.45	15.32	14.99	17.17	17.07	17.39	15.89	15.52	14.85	16.58	15.22	13.6	15.06	14.59	14.25	16.32	15.3	16.61	14.51
Valine	17.59	18.48	16.54	17.14	17.65	16.49	18.7	18.76	17.26	17.87	18.46	16.49	16.29	15.69	18.16	16.81	17.17	19.17	16.74	18.37
Xanthine	17.26	18.09	16.67	17.32	17.23	18.47	18.42	18.01	16.98	17.37	17.83	17.25	15.4	17.54	16.77	15.15	17.7	16.16	17.95	15.91
