# Supplementary material for: Non-Targeted Metabolomics Analysis of Golden Retriever Muscular Dystrophy-Affected Muscles Reveals Alterations in Arginine and Proline Metabolism, and Elevations in Glutamic and Oleic Acid In Vivo
Source: Metabolites. 2017 Jul 29;7(3):38. doi: 10.3390/metabo7030038 (PMC5618323; doi:10.3390/metabo7030038)
Supplement: Supplementary file 1 [file metabolites-07-00038-s001.zip › metabolites-205630-publish-supplement/GRMD_TableS2.xlsx]

## Sheet: Table S2
Organism: Human
Enrichment: Hypergeometric Test
Topology Analysis: Degree Centrality, Betweenness Centrality
Pathway databases: Gene-metabolite pathways
T-test Sign (BF)
Carnosine
Fumaric acid
Stearimide
Myoinositol-2-phosphate
Lactamide
Proline
Oleic acid
Top VIP >2.0 VIP Score (BF):
Pyrophosphate
Stearamide
T-test Sign (LDE)
3-Phosphoglyeric acid
Inosine-5’-monophosphate
Top VIP, >2.0 VIP score (LDE)
Campesterol
Trisaccharide
ANOVA (LDE)
As above,
+Phosphoric acid
Used in analysis (if HMDB number available):
Carnosine HMDB00033
Fumaric acid
Stearimide
Myoinositol-2-phosphate
Lactamide
Proline
Oleic acid HMDB00207
Pyrophosphate HMDB00250
Stearamide
3-Phosphoglyeric acid HMDB00807
Inosine-5’-monophosphate
Campesterol HMDB02869
Trisaccharide
Phosphoric acid
