# Supplementary material for: Non-Targeted Metabolomics Analysis of Golden Retriever Muscular Dystrophy-Affected Muscles Reveals Alterations in Arginine and Proline Metabolism, and Elevations in Glutamic and Oleic Acid In Vivo
Source: Metabolites. 2017 Jul 29;7(3):38. doi: 10.3390/metabo7030038 (PMC5618323; doi:10.3390/metabo7030038)
Supplement: Supplementary file 1 [file metabolites-07-00038-s001.zip › metabolites-205630-publish-supplement/GRMD_TableS3.xlsx]

## Sheet: Table A.3
Gene	Fold change (GRMD vs. Control)
MYH3	5.15338
MYH8	4.52204
GPNMB	3.49878
SPP1	3.33494
ACTC1	3.24129
MYL4	3.18306
MT1H	3.08029
PMAIP1	2.92042
MYH1	2.59618
LGALS3	2.50953
S100A4	2.4348
TAL2	2.41359
TNNT2	2.40103
MYBPH	2.38408
RNASE8	2.37324
SMPDL3A	2.29711
CTSS	2.29178
IL13RA1	2.2685
CLU	2.24659
CHRNA1	2.24187
PVALB	2.22008
MMP12	2.16467
CTSK	2.1313
CST6	2.10981
EFEMP1	2.05529
CYBB	2.04661
AIF1	2.04609
CD209	2.04496
DLA-DRA	2.04126
FCER1G	2.03191
TYROBP	2.01834
ARHGAP36	2.01556
CCL2	2.01436
GADD45B	1.99326
PAK1	1.98157
PRUNE2	1.95096
OSMR	1.93773
FEZ1	-1.3497
EXTL1	-1.35501
MGST2	-1.37849
FAM184A	-1.38078
ZMYND17	-1.39951
RFTN1	-1.41307
BCHE	-1.41743
ASPA	-1.4406
LGI1	-1.44951
NR4A2	-1.50241
TM4SF18	-1.50794
C33H3orf43	-1.52225
FBX040	-1.74779
SLC38A3	-1.77014
B4GALT6	-2.0387
PFKB1	-2.37972
ADAMTS8	-2.4659
MYLK4	-2.58343
